# Supplementary material for: The Reconstruction of Sesame Protein-Derived Amyloid Fibrils Alleviates the Gastric Digestion Instability of β-Carotene Nanoparticles
Source: Nanomaterials (Basel). 2025 Dec 3;15(23):1829. doi: 10.3390/nano15231829 (PMC12693544; doi:10.3390/nano15231829)
Supplement: Supplementary file 1 [file nanomaterials-15-01829-s001.zip]

Archive with 1 entries (1 files):
- nanomaterials-3953149-supplementary.pdf
